# Supplementary material for: Establish a Pregnant Sow–Neonate Model to Assess Maternal Immunity of a Candidate Influenza Vaccine
Source: Vaccines (Basel). 2023 Mar 14;11(3):646. doi: 10.3390/vaccines11030646 (PMC10056052; doi:10.3390/vaccines11030646)
Supplement: Supplementary file 1 [file vaccines-11-00646-s001.zip]

Archive with 1 entries (1 files):
- Vaccines-11-00646_Supplemental Figures.pdf
